# Supplementary material for: Quality Control and Authentication of Argan Oils: Application of Advanced Analytical Techniques
Source: Molecules. 2023 Feb 15;28(4):1818. doi: 10.3390/molecules28041818 (PMC9966767; doi:10.3390/molecules28041818)
Supplement: Supplementary file 1 [file molecules-28-01818-s001.zip]

Archive with 1 entries (1 files):
- molecules-2152497-supplementary.pdf
